# Supplementary material for: A One Health Approach for Guinea Worm Disease Control: Scope and Opportunities
Source: Trop Med Infect Dis. 2020 Oct 13;5(4):159. doi: 10.3390/tropicalmed5040159 (PMC7709623; doi:10.3390/tropicalmed5040159)
Supplement: Supplementary file 1 [file tropicalmed-05-00159-s001.zip › Table S2.xlsx]

## Sheet: Annual Data
Country	Year	Reported Human Cases	All Reported Animal Infections	Reported Dog Infections	Other Reported Animal Infections	Notes	Source 1	Source 2
Angola	2010	0	0	0	0		Dracunculiasis Eradication Portal
Angola	2011	0	0	0	0		Dracunculiasis Eradication Portal
Angola	2012	0	0	0	0		Dracunculiasis Eradication Portal
Angola	2013	0	0	0	0		Dracunculiasis Eradication Portal
Angola	2014	0	0	0	0		Dracunculiasis Eradication Portal
Angola	2015	0	0	0	0		Dracunculiasis Eradication Portal
Angola	2016	0	0	0	0		Dracunculiasis Eradication Portal
Angola	2017	0	0	0	0		Dracunculiasis Eradication Portal
Angola	2018	1	0	0	0		Guinea Worm Wrap-Up #259	Guinea Worm Wrap-Up #265
Angola	2019	1	1	1	0		Guinea Worm Wrap-Up #261	Guinea Worm Wrap-Up #265
Cameroon	2010	0	0	0	0		Guinea Worm Wrap-Up #231	Dracunculiasis Eradication Portal
Cameroon	2011	0	0	0	0		Guinea Worm Wrap-Up #231	Dracunculiasis Eradication Portal
Cameroon	2012	0	0	0	0		Guinea Worm Wrap-Up #231	Dracunculiasis Eradication Portal
Cameroon	2013	0	0	0	0		Guinea Worm Wrap-Up #231	Dracunculiasis Eradication Portal
Cameroon	2014	0	0	0	0		Guinea Worm Wrap-Up #231	Dracunculiasis Eradication Portal
Cameroon	2015	0	0	0	0		Guinea Worm Wrap-Up #231	Dracunculiasis Eradication Portal
Cameroon	2016	0	0	0	0		Guinea Worm Wrap-Up #231	Dracunculiasis Eradication Portal
Cameroon	2017	0	0	0	0		Guinea Worm Wrap-Up #231	Dracunculiasis Eradication Portal
Cameroon	2018	0	1	1	0		Guinea Worm Wrap-Up #231	Guinea Worm Wrap-Up #263
Cameroon	2019	1	5	5	0		Guinea Worm Wrap-Up #262	Guinea Worm Wrap-Up #263
Chad	2010	10	0	0	0		Guinea Worm Wrap-Up #231
Chad	2011	10	0	0	0		Guinea Worm Wrap-Up #231
Chad	2012	10	27	27	0		Guinea Worm Wrap-Up #231
Chad	2013	14	54	54	0		Guinea Worm Wrap-Up #231	Guinea Worm Wrap-Up #235
Chad	2014	13	113	113	0		Guinea Worm Wrap-Up #231	Guinea Worm Wrap-Up #235
Chad	2015	9	487	483	4	Other reported infections were cats	Guinea Worm Wrap-Up #238
Chad	2016	16	1022	1011	11	Other reported infections were cats	Guinea Worm Wrap-Up #245	Guinea Worm Wrap-Up #252
Chad	2017	15	830	817	13	Other reported infections were cats	Guinea Worm Wrap-Up #252
Chad	2018	17	1065	1040	25	Other reported infections were cats	Guinea Worm Wrap-Up #259	Guinea Worm Wrap-Up #265
Chad	2019	47	1973	1927	46	Other reported infections were cats	Guinea Worm Wrap-Up #265
Ethiopia	2010	21	0	0	0		Dracunculiasis Eradication Portal
Ethiopia	2011	8	0	0	0		Dracunculiasis Eradication Portal
Ethiopia	2012	4	0	0	0		Dracunculiasis Eradication Portal
Ethiopia	2013	7	1	0	1	Other reported infection was in a baboon	Guinea Worm Wrap-Up #235
Ethiopia	2014	3	3	2	1	Other reported infection was in a baboon	Guinea Worm Wrap-Up #235
Ethiopia	2015	3	14	13	1	Other reported infection was in a baboon	Guinea Worm Wrap-Up #238
Ethiopia	2016	3	16	14	2	Other reported infections were baboons	Guinea Worm Wrap-Up #245
Ethiopia	2017	15	15	11	4	Other reported infections were baboons	Guinea Worm Wrap-Up #252
Ethiopia	2018	0	17	11	6	Other reported infections included five cats and one baboon	Guinea Worm Wrap-Up #259	Guinea Worm Wrap-Up #265
Ethiopia	2019	0	8	2	6	Other reported infections were in six baboons; one leopard was found but not counted toward total	Guinea Worm Wrap-Up #263	Guinea Worm Wrap-Up #265
Mali	2010	57	0	0	0		Dracunculiasis Eradication Portal
Mali	2011	12	0	0	0		Dracunculiasis Eradication Portal
Mali	2012	4	0	0	0		Dracunculiasis Eradication Portal
Mali	2013	11	0	0	0		Dracunculiasis Eradication Portal
Mali	2014	40	0	0	0		Guinea Worm Wrap-Up #233	Guinea Worm Wrap-Up #235
Mali	2015	5	1	1	0		Guinea Worm Wrap-Up #238	Guinea Worm Wrap-Up #252
Mali	2016	0	11	11	0		Guinea Worm Wrap-Up #245	Guinea Worm Wrap-Up #252
Mali	2017	0	10	9	1	Other reported infection was in cat	Guinea Worm Wrap-Up #252
Mali	2018	0	20	18	2	Other reported infections were in cats	Guinea Worm Wrap-Up #263	Guinea Worm Wrap-Up #265
Mali	2019	0	9	8	1	Other reported infection was in cat	Guinea Worm Wrap-Up #265
South Sudan	2010	1698	0	0	0		Dracunculiasis Eradication Portal
South Sudan	2011	1028	0	0	0		Guinea Worm Wrap-Up #233	Guinea Worm Wrap-Up #252
South Sudan	2012	521	0	0	0		Guinea Worm Wrap-Up #233	Guinea Worm Wrap-Up #252
South Sudan	2013	113	0	0	0		Guinea Worm Wrap-Up #233	Guinea Worm Wrap-Up #252
South Sudan	2014	70	0	0	0		Guinea Worm Wrap-Up #233	Guinea Worm Wrap-Up #235
South Sudan	2015	5	1	1	0		Guinea Worm Wrap-Up #238	Guinea Worm Wrap-Up #252
South Sudan	2016	6	0	0	0		Guinea Worm Wrap-Up #245	Guinea Worm Wrap-Up #253
South Sudan	2017	0	0	0	0		Guinea Worm Wrap-Up #253
South Sudan	2018	10	0	0	0		Guinea Worm Wrap-Up #263	Guinea Worm Wrap-Up #265
South Sudan	2019	4	0	0	0		Guinea Worm Wrap-Up #265

## Sheet: Monthly Data
Country	Year	Month	Reported Human Cases	Reported Dog Infections	Other Reported Animal Infections	Notes	Source 1	Source 2
Angola	2010	Jan	0	0	0		Dracunculiasis Eradication Portal
Angola	2010	Feb	0	0	0		Dracunculiasis Eradication Portal
Angola	2010	Mar	0	0	0		Dracunculiasis Eradication Portal
Angola	2010	Apr	0	0	0		Dracunculiasis Eradication Portal
Angola	2010	May	0	0	0		Dracunculiasis Eradication Portal
Angola	2010	Jun	0	0	0		Dracunculiasis Eradication Portal
Angola	2010	Jul	0	0	0		Dracunculiasis Eradication Portal
Angola	2010	Aug	0	0	0		Dracunculiasis Eradication Portal
Angola	2010	Sep	0	0	0		Dracunculiasis Eradication Portal
Angola	2010	Oct	0	0	0		Dracunculiasis Eradication Portal
Angola	2010	Nov	0	0	0		Dracunculiasis Eradication Portal
Angola	2010	Dec	0	0	0		Dracunculiasis Eradication Portal
Angola	2011	Jan	0	0	0		Dracunculiasis Eradication Portal
Angola	2011	Feb	0	0	0		Dracunculiasis Eradication Portal
Angola	2011	Mar	0	0	0		Dracunculiasis Eradication Portal
Angola	2011	Apr	0	0	0		Dracunculiasis Eradication Portal
Angola	2011	May	0	0	0		Dracunculiasis Eradication Portal
Angola	2011	Jun	0	0	0		Dracunculiasis Eradication Portal
Angola	2011	Jul	0	0	0		Dracunculiasis Eradication Portal
Angola	2011	Aug	0	0	0		Dracunculiasis Eradication Portal
Angola	2011	Sep	0	0	0		Dracunculiasis Eradication Portal
Angola	2011	Oct	0	0	0		Dracunculiasis Eradication Portal
Angola	2011	Nov	0	0	0		Dracunculiasis Eradication Portal
Angola	2011	Dec	0	0	0		Dracunculiasis Eradication Portal
Angola	2012	Jan	0	0	0		Dracunculiasis Eradication Portal
Angola	2012	Feb	0	0	0		Dracunculiasis Eradication Portal
Angola	2012	Mar	0	0	0		Dracunculiasis Eradication Portal
Angola	2012	Apr	0	0	0		Dracunculiasis Eradication Portal
Angola	2012	May	0	0	0		Dracunculiasis Eradication Portal
Angola	2012	Jun	0	0	0		Dracunculiasis Eradication Portal
Angola	2012	Jul	0	0	0		Dracunculiasis Eradication Portal
Angola	2012	Aug	0	0	0		Dracunculiasis Eradication Portal
Angola	2012	Sep	0	0	0		Dracunculiasis Eradication Portal
Angola	2012	Oct	0	0	0		Dracunculiasis Eradication Portal
Angola	2012	Nov	0	0	0		Dracunculiasis Eradication Portal
Angola	2012	Dec	0	0	0		Dracunculiasis Eradication Portal
Angola	2013	Jan	0	0	0		Dracunculiasis Eradication Portal
Angola	2013	Feb	0	0	0		Dracunculiasis Eradication Portal
Angola	2013	Mar	0	0	0		Dracunculiasis Eradication Portal
Angola	2013	Apr	0	0	0		Dracunculiasis Eradication Portal
Angola	2013	May	0	0	0		Dracunculiasis Eradication Portal
Angola	2013	Jun	0	0	0		Dracunculiasis Eradication Portal
Angola	2013	Jul	0	0	0		Dracunculiasis Eradication Portal
Angola	2013	Aug	0	0	0		Dracunculiasis Eradication Portal
Angola	2013	Sep	0	0	0		Dracunculiasis Eradication Portal
Angola	2013	Oct	0	0	0		Dracunculiasis Eradication Portal
Angola	2013	Nov	0	0	0		Dracunculiasis Eradication Portal
Angola	2013	Dec	0	0	0		Dracunculiasis Eradication Portal
Angola	2014	Jan	0	0	0		Dracunculiasis Eradication Portal
Angola	2014	Feb	0	0	0		Dracunculiasis Eradication Portal
Angola	2014	Mar	0	0	0		Dracunculiasis Eradication Portal
Angola	2014	Apr	0	0	0		Dracunculiasis Eradication Portal
Angola	2014	May	0	0	0		Dracunculiasis Eradication Portal
Angola	2014	Jun	0	0	0		Dracunculiasis Eradication Portal
Angola	2014	Jul	0	0	0		Dracunculiasis Eradication Portal
Angola	2014	Aug	0	0	0		Dracunculiasis Eradication Portal
Angola	2014	Sep	0	0	0		Dracunculiasis Eradication Portal
Angola	2014	Oct	0	0	0		Dracunculiasis Eradication Portal
Angola	2014	Nov	0	0	0		Dracunculiasis Eradication Portal
Angola	2014	Dec	0	0	0		Dracunculiasis Eradication Portal
Angola	2015	Jan	0	0	0		Dracunculiasis Eradication Portal
Angola	2015	Feb	0	0	0		Dracunculiasis Eradication Portal
Angola	2015	Mar	0	0	0		Dracunculiasis Eradication Portal
Angola	2015	Apr	0	0	0		Dracunculiasis Eradication Portal
Angola	2015	May	0	0	0		Dracunculiasis Eradication Portal
Angola	2015	Jun	0	0	0		Dracunculiasis Eradication Portal
Angola	2015	Jul	0	0	0		Dracunculiasis Eradication Portal
Angola	2015	Aug	0	0	0		Dracunculiasis Eradication Portal
Angola	2015	Sep	0	0	0		Dracunculiasis Eradication Portal
Angola	2015	Oct	0	0	0		Dracunculiasis Eradication Portal
Angola	2015	Nov	0	0	0		Dracunculiasis Eradication Portal
Angola	2015	Dec	0	0	0		Dracunculiasis Eradication Portal
Angola	2016	Jan	0	0	0		Dracunculiasis Eradication Portal
Angola	2016	Feb	0	0	0		Dracunculiasis Eradication Portal
Angola	2016	Mar	0	0	0		Dracunculiasis Eradication Portal
Angola	2016	Apr	0	0	0		Dracunculiasis Eradication Portal
Angola	2016	May	0	0	0		Dracunculiasis Eradication Portal
Angola	2016	Jun	0	0	0		Dracunculiasis Eradication Portal
Angola	2016	Jul	0	0	0		Dracunculiasis Eradication Portal
Angola	2016	Aug	0	0	0		Dracunculiasis Eradication Portal
Angola	2016	Sep	0	0	0		Dracunculiasis Eradication Portal
Angola	2016	Oct	0	0	0		Dracunculiasis Eradication Portal
Angola	2016	Nov	0	0	0		Dracunculiasis Eradication Portal
Angola	2016	Dec	0	0	0		Dracunculiasis Eradication Portal
Angola	2017	Jan	0	0	0		Dracunculiasis Eradication Portal
Angola	2017	Feb	0	0	0		Dracunculiasis Eradication Portal
Angola	2017	Mar	0	0	0		Dracunculiasis Eradication Portal
Angola	2017	Apr	0	0	0		Dracunculiasis Eradication Portal
Angola	2017	May	0	0	0		Dracunculiasis Eradication Portal
Angola	2017	Jun	0	0	0		Dracunculiasis Eradication Portal
Angola	2017	Jul	0	0	0		Dracunculiasis Eradication Portal
Angola	2017	Aug	0	0	0		Dracunculiasis Eradication Portal
Angola	2017	Sep	0	0	0		Dracunculiasis Eradication Portal
Angola	2017	Oct	0	0	0		Dracunculiasis Eradication Portal
Angola	2017	Nov	0	0	0		Dracunculiasis Eradication Portal
Angola	2017	Dec	0	0	0		Dracunculiasis Eradication Portal
Angola	2018	Jan	0	0	0		Guinea Worm Wrap-Up #265
Angola	2018	Feb	0	0	0		Guinea Worm Wrap-Up #265
Angola	2018	Mar	0	0	0		Guinea Worm Wrap-Up #265
Angola	2018	Apr	1	0	0		Guinea Worm Wrap-Up #259	Guinea Worm Wrap-Up #265
Angola	2018	May	0	0	0		Guinea Worm Wrap-Up #265
Angola	2018	Jun	0	0	0		Guinea Worm Wrap-Up #265
Angola	2018	Jul	0	0	0		Guinea Worm Wrap-Up #265
Angola	2018	Aug	0	0	0		Guinea Worm Wrap-Up #265
Angola	2018	Sep	0	0	0		Guinea Worm Wrap-Up #265
Angola	2018	Oct	0	0	0		Guinea Worm Wrap-Up #265
Angola	2018	Nov	0	0	0		Guinea Worm Wrap-Up #265
Angola	2018	Dec	0	0	0		Guinea Worm Wrap-Up #265
Angola	2019	Jan	1	0	0		Guinea Worm Wrap-Up #259	Guinea Worm Wrap-Up #265
Angola	2019	Feb	0	0	0		Guinea Worm Wrap-Up #265
Angola	2019	Mar	0	0	0		Guinea Worm Wrap-Up #265
Angola	2019	Apr	0	1	0		Guinea Worm Wrap-Up #261	Guinea Worm Wrap-Up #265
Angola	2019	May	0	0	0		Guinea Worm Wrap-Up #265
Angola	2019	Jun	0	0	0		Guinea Worm Wrap-Up #265
Angola	2019	Jul	0	0	0		Guinea Worm Wrap-Up #265
Angola	2019	Aug	0	0	0		Guinea Worm Wrap-Up #265
Angola	2019	Sep	0	0	0		Guinea Worm Wrap-Up #265
Angola	2019	Oct	0	0	0		Guinea Worm Wrap-Up #265
Angola	2019	Nov	0	0	0		Guinea Worm Wrap-Up #265
Angola	2019	Dec	0	0	0		Guinea Worm Wrap-Up #265
Cameroon	2010	Jan	0	0	0		Dracunculiasis Eradication Portal
Cameroon	2010	Feb	0	0	0		Dracunculiasis Eradication Portal
Cameroon	2010	Mar	0	0	0		Dracunculiasis Eradication Portal
Cameroon	2010	Apr	0	0	0		Dracunculiasis Eradication Portal
Cameroon	2010	May	0	0	0		Dracunculiasis Eradication Portal
Cameroon	2010	Jun	0	0	0		Dracunculiasis Eradication Portal
Cameroon	2010	Jul	0	0	0		Dracunculiasis Eradication Portal
Cameroon	2010	Aug	0	0	0		Dracunculiasis Eradication Portal
Cameroon	2010	Sep	0	0	0		Dracunculiasis Eradication Portal
Cameroon	2010	Oct	0	0	0		Dracunculiasis Eradication Portal
Cameroon	2010	Nov	0	0	0		Dracunculiasis Eradication Portal
Cameroon	2010	Dec	0	0	0		Dracunculiasis Eradication Portal
Cameroon	2011	Jan	0	0	0		Dracunculiasis Eradication Portal
Cameroon	2011	Feb	0	0	0		Dracunculiasis Eradication Portal
Cameroon	2011	Mar	0	0	0		Dracunculiasis Eradication Portal
Cameroon	2011	Apr	0	0	0		Dracunculiasis Eradication Portal
Cameroon	2011	May	0	0	0		Dracunculiasis Eradication Portal
Cameroon	2011	Jun	0	0	0		Dracunculiasis Eradication Portal
Cameroon	2011	Jul	0	0	0		Dracunculiasis Eradication Portal
Cameroon	2011	Aug	0	0	0		Dracunculiasis Eradication Portal
Cameroon	2011	Sep	0	0	0		Dracunculiasis Eradication Portal
Cameroon	2011	Oct	0	0	0		Dracunculiasis Eradication Portal
Cameroon	2011	Nov	0	0	0		Dracunculiasis Eradication Portal
Cameroon	2011	Dec	0	0	0		Dracunculiasis Eradication Portal
Cameroon	2012	Jan	0	0	0		Dracunculiasis Eradication Portal
Cameroon	2012	Feb	0	0	0		Dracunculiasis Eradication Portal
Cameroon	2012	Mar	0	0	0		Dracunculiasis Eradication Portal
Cameroon	2012	Apr	0	0	0		Dracunculiasis Eradication Portal
Cameroon	2012	May	0	0	0		Dracunculiasis Eradication Portal
Cameroon	2012	Jun	0	0	0		Dracunculiasis Eradication Portal
Cameroon	2012	Jul	0	0	0		Dracunculiasis Eradication Portal
Cameroon	2012	Aug	0	0	0		Dracunculiasis Eradication Portal
Cameroon	2012	Sep	0	0	0		Dracunculiasis Eradication Portal
Cameroon	2012	Oct	0	0	0		Dracunculiasis Eradication Portal
Cameroon	2012	Nov	0	0	0		Dracunculiasis Eradication Portal
Cameroon	2012	Dec	0	0	0		Dracunculiasis Eradication Portal
Cameroon	2013	Jan	0	0	0		Dracunculiasis Eradication Portal
Cameroon	2013	Feb	0	0	0		Dracunculiasis Eradication Portal
Cameroon	2013	Mar	0	0	0		Dracunculiasis Eradication Portal
Cameroon	2013	Apr	0	0	0		Dracunculiasis Eradication Portal
Cameroon	2013	May	0	0	0		Dracunculiasis Eradication Portal
Cameroon	2013	Jun	0	0	0		Dracunculiasis Eradication Portal
Cameroon	2013	Jul	0	0	0		Dracunculiasis Eradication Portal
Cameroon	2013	Aug	0	0	0		Dracunculiasis Eradication Portal
Cameroon	2013	Sep	0	0	0		Dracunculiasis Eradication Portal
Cameroon	2013	Oct	0	0	0		Dracunculiasis Eradication Portal
Cameroon	2013	Nov	0	0	0		Dracunculiasis Eradication Portal
Cameroon	2013	Dec	0	0	0		Dracunculiasis Eradication Portal
Cameroon	2014	Jan	0	0	0		Dracunculiasis Eradication Portal
Cameroon	2014	Feb	0	0	0		Dracunculiasis Eradication Portal
Cameroon	2014	Mar	0	0	0		Dracunculiasis Eradication Portal
Cameroon	2014	Apr	0	0	0		Dracunculiasis Eradication Portal
Cameroon	2014	May	0	0	0		Dracunculiasis Eradication Portal
Cameroon	2014	Jun	0	0	0		Dracunculiasis Eradication Portal
Cameroon	2014	Jul	0	0	0		Dracunculiasis Eradication Portal
Cameroon	2014	Aug	0	0	0		Dracunculiasis Eradication Portal
Cameroon	2014	Sep	0	0	0		Dracunculiasis Eradication Portal
Cameroon	2014	Oct	0	0	0		Dracunculiasis Eradication Portal
Cameroon	2014	Nov	0	0	0		Dracunculiasis Eradication Portal
Cameroon	2014	Dec	0	0	0		Dracunculiasis Eradication Portal
Cameroon	2015	Jan	0	0	0		Dracunculiasis Eradication Portal
Cameroon	2015	Feb	0	0	0		Dracunculiasis Eradication Portal
Cameroon	2015	Mar	0	0	0		Dracunculiasis Eradication Portal
Cameroon	2015	Apr	0	0	0		Dracunculiasis Eradication Portal
Cameroon	2015	May	0	0	0		Dracunculiasis Eradication Portal
Cameroon	2015	Jun	0	0	0		Dracunculiasis Eradication Portal
Cameroon	2015	Jul	0	0	0		Dracunculiasis Eradication Portal
Cameroon	2015	Aug	0	0	0		Dracunculiasis Eradication Portal
Cameroon	2015	Sep	0	0	0		Dracunculiasis Eradication Portal
Cameroon	2015	Oct	0	0	0		Dracunculiasis Eradication Portal
Cameroon	2015	Nov	0	0	0		Dracunculiasis Eradication Portal
Cameroon	2015	Dec	0	0	0		Dracunculiasis Eradication Portal
Cameroon	2016	Jan	0	0	0		Dracunculiasis Eradication Portal
Cameroon	2016	Feb	0	0	0		Dracunculiasis Eradication Portal
Cameroon	2016	Mar	0	0	0		Dracunculiasis Eradication Portal
Cameroon	2016	Apr	0	0	0		Dracunculiasis Eradication Portal
Cameroon	2016	May	0	0	0		Dracunculiasis Eradication Portal
Cameroon	2016	Jun	0	0	0		Dracunculiasis Eradication Portal
Cameroon	2016	Jul	0	0	0		Dracunculiasis Eradication Portal
Cameroon	2016	Aug	0	0	0		Dracunculiasis Eradication Portal
Cameroon	2016	Sep	0	0	0		Dracunculiasis Eradication Portal
Cameroon	2016	Oct	0	0	0		Dracunculiasis Eradication Portal
Cameroon	2016	Nov	0	0	0		Dracunculiasis Eradication Portal
Cameroon	2016	Dec	0	0	0		Dracunculiasis Eradication Portal
Cameroon	2017	Jan	0	0	0		Dracunculiasis Eradication Portal
Cameroon	2017	Feb	0	0	0		Dracunculiasis Eradication Portal
Cameroon	2017	Mar	0	0	0		Dracunculiasis Eradication Portal
Cameroon	2017	Apr	0	0	0		Dracunculiasis Eradication Portal
Cameroon	2017	May	0	0	0		Dracunculiasis Eradication Portal
Cameroon	2017	Jun	0	0	0		Dracunculiasis Eradication Portal
Cameroon	2017	Jul	0	0	0		Dracunculiasis Eradication Portal
Cameroon	2017	Aug	0	0	0		Dracunculiasis Eradication Portal
Cameroon	2017	Sep	0	0	0		Dracunculiasis Eradication Portal
Cameroon	2017	Oct	0	0	0		Dracunculiasis Eradication Portal
Cameroon	2017	Nov	0	0	0		Dracunculiasis Eradication Portal
Cameroon	2017	Dec	0	0	0		Dracunculiasis Eradication Portal
Cameroon	2018	Jan	0	0	0
Cameroon	2018	Feb	0	0	0
Cameroon	2018	Mar	0	0	0
Cameroon	2018	Apr	0	0	0
Cameroon	2018	May	0	0	0
Cameroon	2018	Jun	0	0	0
Cameroon	2018	Jul	0	0	0
Cameroon	2018	Aug	0	0	0
Cameroon	2018	Sep	0	0	0
Cameroon	2018	Oct	0	1	0		Guinea Worm Wrap-Up #263
Cameroon	2018	Nov	0	0	0
Cameroon	2018	Dec	0	0	0
Cameroon	2019	Jan	0	0	0		Guinea Worm Wrap-Up #264
Cameroon	2019	Feb	0	0	0		Guinea Worm Wrap-Up #264
Cameroon	2019	Mar	1	2	0		Guinea Worm Wrap-Up #263	Guinea Worm Wrap-Up #264
Cameroon	2019	Apr	0	0	0		Guinea Worm Wrap-Up #264
Cameroon	2019	May	0	0	0		Guinea Worm Wrap-Up #264
Cameroon	2019	Jun	0	0	0		Guinea Worm Wrap-Up #264
Cameroon	2019	Jul	0	0	0		Guinea Worm Wrap-Up #264
Cameroon	2019	Aug	0	0	0		Guinea Worm Wrap-Up #264
Cameroon	2019	Sep	0	0	0		Guinea Worm Wrap-Up #264
Cameroon	2019	Oct	0	0	0		Guinea Worm Wrap-Up #264
Cameroon	2019	Nov	0	0	0
Cameroon	2019	Dec	0	0	0
Chad	2010	Jan	0				Dracunculiasis Eradication Portal
Chad	2010	Feb	0				Dracunculiasis Eradication Portal
Chad	2010	Mar	0				Dracunculiasis Eradication Portal
Chad	2010	Apr	0				Dracunculiasis Eradication Portal
Chad	2010	May	0				Dracunculiasis Eradication Portal
Chad	2010	Jun	0				Dracunculiasis Eradication Portal
Chad	2010	Jul	0				Dracunculiasis Eradication Portal
Chad	2010	Aug	0				Dracunculiasis Eradication Portal
Chad	2010	Sep	0				Dracunculiasis Eradication Portal
Chad	2010	Oct	0				Dracunculiasis Eradication Portal
Chad	2010	Nov	0				Dracunculiasis Eradication Portal
Chad	2010	Dec	0				Dracunculiasis Eradication Portal
Chad	2011	Jan	0				Dracunculiasis Eradication Portal
Chad	2011	Feb	0				Dracunculiasis Eradication Portal
Chad	2011	Mar	0				Dracunculiasis Eradication Portal
Chad	2011	Apr	0				Dracunculiasis Eradication Portal
Chad	2011	May	0				Dracunculiasis Eradication Portal
Chad	2011	Jun	0				Dracunculiasis Eradication Portal
Chad	2011	Jul	0				Dracunculiasis Eradication Portal
Chad	2011	Aug	0				Dracunculiasis Eradication Portal
Chad	2011	Sep	0				Dracunculiasis Eradication Portal
Chad	2011	Oct	0				Dracunculiasis Eradication Portal
Chad	2011	Nov	0				Dracunculiasis Eradication Portal
Chad	2011	Dec	0				Dracunculiasis Eradication Portal
Chad	2012	Jan	0	0			Guinea Worm Wrap-Up #252
Chad	2012	Feb	0	0			Guinea Worm Wrap-Up #252
Chad	2012	Mar	0	0			Guinea Worm Wrap-Up #252
Chad	2012	Apr	0	1			Guinea Worm Wrap-Up #252
Chad	2012	May	1	6			Guinea Worm Wrap-Up #252
Chad	2012	Jun	2	7			Guinea Worm Wrap-Up #252
Chad	2012	Jul	4	5			Guinea Worm Wrap-Up #252
Chad	2012	Aug	2	1			Guinea Worm Wrap-Up #252
Chad	2012	Sep	1	0			Guinea Worm Wrap-Up #252
Chad	2012	Oct	0	1			Guinea Worm Wrap-Up #252
Chad	2012	Nov	0	0			Guinea Worm Wrap-Up #252
Chad	2012	Dec	0	0			Guinea Worm Wrap-Up #252
Chad	2013	Jan	0	0			Guinea Worm Wrap-Up #235	Guinea Worm Wrap-Up #252
Chad	2013	Feb	0	4			Guinea Worm Wrap-Up #235	Guinea Worm Wrap-Up #252
Chad	2013	Mar	0	1			Guinea Worm Wrap-Up #235	Guinea Worm Wrap-Up #252
Chad	2013	Apr	3	6			Guinea Worm Wrap-Up #235	Guinea Worm Wrap-Up #252
Chad	2013	May	1	9			Guinea Worm Wrap-Up #235	Guinea Worm Wrap-Up #252
Chad	2013	Jun	1	10			Guinea Worm Wrap-Up #235	Guinea Worm Wrap-Up #252
Chad	2013	Jul	3	7			Guinea Worm Wrap-Up #235	Guinea Worm Wrap-Up #252
Chad	2013	Aug	1	11			Guinea Worm Wrap-Up #235	Guinea Worm Wrap-Up #252
Chad	2013	Sep	0	2			Guinea Worm Wrap-Up #235	Guinea Worm Wrap-Up #252
Chad	2013	Oct	0	2			Guinea Worm Wrap-Up #235	Guinea Worm Wrap-Up #252
Chad	2013	Nov	3	2			Guinea Worm Wrap-Up #235	Guinea Worm Wrap-Up #252
Chad	2013	Dec	2	0			Guinea Worm Wrap-Up #235	Guinea Worm Wrap-Up #252
Chad	2014	Jan	1	0			Guinea Worm Wrap-Up #235	Guinea Worm Wrap-Up #252
Chad	2014	Feb	1	3			Guinea Worm Wrap-Up #235	Guinea Worm Wrap-Up #252
Chad	2014	Mar	1	11			Guinea Worm Wrap-Up #235	Guinea Worm Wrap-Up #252
Chad	2014	Apr	1	11			Guinea Worm Wrap-Up #235	Guinea Worm Wrap-Up #252
Chad	2014	May	1	21			Guinea Worm Wrap-Up #235	Guinea Worm Wrap-Up #252
Chad	2014	Jun	1	25			Guinea Worm Wrap-Up #235	Guinea Worm Wrap-Up #252
Chad	2014	Jul	3	16			Guinea Worm Wrap-Up #235	Guinea Worm Wrap-Up #252
Chad	2014	Aug	1	12			Guinea Worm Wrap-Up #235	Guinea Worm Wrap-Up #252
Chad	2014	Sep	1	9			Guinea Worm Wrap-Up #235	Guinea Worm Wrap-Up #252
Chad	2014	Oct	0	3			Guinea Worm Wrap-Up #235	Guinea Worm Wrap-Up #252
Chad	2014	Nov	1	1			Guinea Worm Wrap-Up #235	Guinea Worm Wrap-Up #252
Chad	2014	Dec	1	1			Guinea Worm Wrap-Up #235	Guinea Worm Wrap-Up #252
Chad	2015	Jan	0	4			Guinea Worm Wrap-Up #235	Guinea Worm Wrap-Up #252
Chad	2015	Feb	1	14			Guinea Worm Wrap-Up #235	Guinea Worm Wrap-Up #252
Chad	2015	Mar	2	43			Guinea Worm Wrap-Up #235	Guinea Worm Wrap-Up #252
Chad	2015	Apr	1	50			Guinea Worm Wrap-Up #235	Guinea Worm Wrap-Up #252
Chad	2015	May	0	85			Guinea Worm Wrap-Up #235	Guinea Worm Wrap-Up #252
Chad	2015	Jun	2	97			Guinea Worm Wrap-Up #235	Guinea Worm Wrap-Up #252
Chad	2015	Jul	1	82			Guinea Worm Wrap-Up #235	Guinea Worm Wrap-Up #252
Chad	2015	Aug	1	44			Guinea Worm Wrap-Up #252
Chad	2015	Sep	0	25			Guinea Worm Wrap-Up #252
Chad	2015	Oct	1	15			Guinea Worm Wrap-Up #252
Chad	2015	Nov	0	26			Guinea Worm Wrap-Up #252
Chad	2015	Dec	0	18			Guinea Worm Wrap-Up #252
Chad	2016	Jan	0	29	0		Guinea Worm Wrap-Up #246	Guinea Worm Wrap-Up #252
Chad	2016	Feb	1	68			Guinea Worm Wrap-Up #252	Guinea Worm Wrap-Up #259
Chad	2016	Mar	0	122			Guinea Worm Wrap-Up #252	Guinea Worm Wrap-Up #259
Chad	2016	Apr	1	118			Guinea Worm Wrap-Up #252	Guinea Worm Wrap-Up #259
Chad	2016	May	1	158			Guinea Worm Wrap-Up #252	Guinea Worm Wrap-Up #259
Chad	2016	Jun	1	161			Guinea Worm Wrap-Up #252	Guinea Worm Wrap-Up #259
Chad	2016	Jul	2	134			Guinea Worm Wrap-Up #252	Guinea Worm Wrap-Up #259
Chad	2016	Aug	3	89			Guinea Worm Wrap-Up #252	Guinea Worm Wrap-Up #259
Chad	2016	Sep	2	65			Guinea Worm Wrap-Up #252	Guinea Worm Wrap-Up #259
Chad	2016	Oct	4	45			Guinea Worm Wrap-Up #252	Guinea Worm Wrap-Up #259
Chad	2016	Nov	0	12			Guinea Worm Wrap-Up #252	Guinea Worm Wrap-Up #259
Chad	2016	Dec	1	11			Guinea Worm Wrap-Up #252	Guinea Worm Wrap-Up #259
Chad	2017	Jan	0	33	1	Infection reported in cat	Guinea Worm Wrap-Up #246	Guinea Worm Wrap-Up #252
Chad	2017	Feb	1	36			Guinea Worm Wrap-Up #252	Guinea Worm Wrap-Up #259
Chad	2017	Mar	1	71			Guinea Worm Wrap-Up #252	Guinea Worm Wrap-Up #259
Chad	2017	Apr	2	131			Guinea Worm Wrap-Up #252	Guinea Worm Wrap-Up #259
Chad	2017	May	2	149			Guinea Worm Wrap-Up #252	Guinea Worm Wrap-Up #259
Chad	2017	Jun	2	144			Guinea Worm Wrap-Up #252	Guinea Worm Wrap-Up #259
Chad	2017	Jul	2	103			Guinea Worm Wrap-Up #252	Guinea Worm Wrap-Up #259
Chad	2017	Aug	1	71			Guinea Worm Wrap-Up #252	Guinea Worm Wrap-Up #259
Chad	2017	Sep	2	41			Guinea Worm Wrap-Up #252	Guinea Worm Wrap-Up #259
Chad	2017	Oct	1	42			Guinea Worm Wrap-Up #252	Guinea Worm Wrap-Up #259
Chad	2017	Nov	0	12			Guinea Worm Wrap-Up #252	Guinea Worm Wrap-Up #259
Chad	2017	Dec	1	14			Guinea Worm Wrap-Up #252	Guinea Worm Wrap-Up #259
Chad	2018	Jan	1	31			Guinea Worm Wrap-Up #259	Guinea Worm Wrap-Up #265
Chad	2018	Feb	1	45			Guinea Worm Wrap-Up #259	Guinea Worm Wrap-Up #265
Chad	2018	Mar	1	130			Guinea Worm Wrap-Up #259	Guinea Worm Wrap-Up #265
Chad	2018	Apr	0	138			Guinea Worm Wrap-Up #259	Guinea Worm Wrap-Up #265
Chad	2018	May	1	189			Guinea Worm Wrap-Up #259	Guinea Worm Wrap-Up #265
Chad	2018	Jun	0	163			Guinea Worm Wrap-Up #259	Guinea Worm Wrap-Up #265
Chad	2018	Jul	5	156			Guinea Worm Wrap-Up #259	Guinea Worm Wrap-Up #265
Chad	2018	Aug	4	93			Guinea Worm Wrap-Up #259	Guinea Worm Wrap-Up #265
Chad	2018	Sep	0	35			Guinea Worm Wrap-Up #259	Guinea Worm Wrap-Up #265
Chad	2018	Oct	1	36			Guinea Worm Wrap-Up #259	Guinea Worm Wrap-Up #265
Chad	2018	Nov	0	21			Guinea Worm Wrap-Up #259	Guinea Worm Wrap-Up #265
Chad	2018	Dec	3	18			Guinea Worm Wrap-Up #259	Guinea Worm Wrap-Up #265
Chad	2019	Jan	2				Guinea Worm Wrap-Up #265
Chad	2019	Feb	1				Guinea Worm Wrap-Up #265
Chad	2019	Mar	2				Guinea Worm Wrap-Up #265
Chad	2019	Apr	3				Guinea Worm Wrap-Up #265
Chad	2019	May	13				Guinea Worm Wrap-Up #265
Chad	2019	Jun	10				Guinea Worm Wrap-Up #265
Chad	2019	Jul	6				Guinea Worm Wrap-Up #265
Chad	2019	Aug	5				Guinea Worm Wrap-Up #265
Chad	2019	Sep	4				Guinea Worm Wrap-Up #265
Chad	2019	Oct	0				Guinea Worm Wrap-Up #265
Chad	2019	Nov	2				Guinea Worm Wrap-Up #265
Chad	2019	Dec	0				Guinea Worm Wrap-Up #265
Ethiopia	2010	Jan	0				Dracunculiasis Eradication Portal
Ethiopia	2010	Feb	0				Dracunculiasis Eradication Portal
Ethiopia	2010	Mar	0				Dracunculiasis Eradication Portal
Ethiopia	2010	Apr	0				Dracunculiasis Eradication Portal
Ethiopia	2010	May	0				Dracunculiasis Eradication Portal
Ethiopia	2010	Jun	0				Dracunculiasis Eradication Portal
Ethiopia	2010	Jul	0				Dracunculiasis Eradication Portal
Ethiopia	2010	Aug	0				Dracunculiasis Eradication Portal
Ethiopia	2010	Sep	0				Dracunculiasis Eradication Portal
Ethiopia	2010	Oct	0				Dracunculiasis Eradication Portal
Ethiopia	2010	Nov	0				Dracunculiasis Eradication Portal
Ethiopia	2010	Dec	0				Dracunculiasis Eradication Portal
Ethiopia	2011	Jan	0				Dracunculiasis Eradication Portal
Ethiopia	2011	Feb	0				Dracunculiasis Eradication Portal
Ethiopia	2011	Mar	0				Dracunculiasis Eradication Portal
Ethiopia	2011	Apr	0				Dracunculiasis Eradication Portal
Ethiopia	2011	May	0				Dracunculiasis Eradication Portal
Ethiopia	2011	Jun	0				Dracunculiasis Eradication Portal
Ethiopia	2011	Jul	0				Dracunculiasis Eradication Portal
Ethiopia	2011	Aug	0				Dracunculiasis Eradication Portal
Ethiopia	2011	Sep	0				Dracunculiasis Eradication Portal
Ethiopia	2011	Oct	0				Dracunculiasis Eradication Portal
Ethiopia	2011	Nov	0				Dracunculiasis Eradication Portal
Ethiopia	2011	Dec	0				Dracunculiasis Eradication Portal
Ethiopia	2012	Jan	0				Dracunculiasis Eradication Portal
Ethiopia	2012	Feb	0				Dracunculiasis Eradication Portal
Ethiopia	2012	Mar	0				Dracunculiasis Eradication Portal
Ethiopia	2012	Apr	0				Dracunculiasis Eradication Portal
Ethiopia	2012	May	0				Dracunculiasis Eradication Portal
Ethiopia	2012	Jun	0				Dracunculiasis Eradication Portal
Ethiopia	2012	Jul	0				Dracunculiasis Eradication Portal
Ethiopia	2012	Aug	0				Dracunculiasis Eradication Portal
Ethiopia	2012	Sep	0				Dracunculiasis Eradication Portal
Ethiopia	2012	Oct	0				Dracunculiasis Eradication Portal
Ethiopia	2012	Nov	0				Dracunculiasis Eradication Portal
Ethiopia	2012	Dec	0				Dracunculiasis Eradication Portal
Ethiopia	2013	Jan	1	0	0		Guinea Worm Wrap-Up #235
Ethiopia	2013	Feb	0	0	0		Guinea Worm Wrap-Up #235
Ethiopia	2013	Mar	0	0	0		Guinea Worm Wrap-Up #235
Ethiopia	2013	Apr	1	0	0		Guinea Worm Wrap-Up #235
Ethiopia	2013	May	4	0	0		Guinea Worm Wrap-Up #235
Ethiopia	2013	Jun	1	0	0		Guinea Worm Wrap-Up #235
Ethiopia	2013	Jul	0	0	0		Guinea Worm Wrap-Up #235
Ethiopia	2013	Aug	0	0	1	Infection reported in baboon	Guinea Worm Wrap-Up #235
Ethiopia	2013	Sep	0	1	0		Guinea Worm Wrap-Up #235
Ethiopia	2013	Oct	0	2	0		Guinea Worm Wrap-Up #235
Ethiopia	2013	Nov	0	0	0		Guinea Worm Wrap-Up #235
Ethiopia	2013	Dec	0	0	0		Guinea Worm Wrap-Up #235
Ethiopia	2014	Jan	0	0	0		Guinea Worm Wrap-Up #235	Guinea Worm Wrap-Up #237
Ethiopia	2014	Feb	0	0	0		Guinea Worm Wrap-Up #235	Guinea Worm Wrap-Up #237
Ethiopia	2014	Mar	0	0	0		Guinea Worm Wrap-Up #235	Guinea Worm Wrap-Up #237
Ethiopia	2014	Apr	0	0	0		Guinea Worm Wrap-Up #235	Guinea Worm Wrap-Up #237
Ethiopia	2014	May	0	0	0		Guinea Worm Wrap-Up #235	Guinea Worm Wrap-Up #237
Ethiopia	2014	Jun	2	0	0		Guinea Worm Wrap-Up #235	Guinea Worm Wrap-Up #237
Ethiopia	2014	Jul	0	2	0		Guinea Worm Wrap-Up #233	Guinea Worm Wrap-Up #235
Ethiopia	2014	Aug	0	1	1	Infection reported in baboon	Guinea Worm Wrap-Up #233	Guinea Worm Wrap-Up #235
Ethiopia	2014	Sep	0	0	0		Guinea Worm Wrap-Up #235	Guinea Worm Wrap-Up #237
Ethiopia	2014	Oct	0	0	0		Guinea Worm Wrap-Up #235	Guinea Worm Wrap-Up #237
Ethiopia	2014	Nov	0	0	0		Guinea Worm Wrap-Up #235	Guinea Worm Wrap-Up #237
Ethiopia	2014	Dec	1	0	0		Guinea Worm Wrap-Up #235	Guinea Worm Wrap-Up #237
Ethiopia	2015	Jan	0	1	0		Guinea Worm Wrap-Up #233	Guinea Worm Wrap-Up #235
Ethiopia	2015	Feb	0	0	0		Guinea Worm Wrap-Up #235	Guinea Worm Wrap-Up #238
Ethiopia	2015	Mar	0	0	0		Guinea Worm Wrap-Up #235	Guinea Worm Wrap-Up #238
Ethiopia	2015	Apr	0	0	0		Guinea Worm Wrap-Up #235	Guinea Worm Wrap-Up #238
Ethiopia	2015	May	1	0	0		Guinea Worm Wrap-Up #235	Guinea Worm Wrap-Up #238
Ethiopia	2015	Jun	0	0	1	Infection reported in baboon	Guinea Worm Wrap-Up #235	Guinea Worm Wrap-Up #238
Ethiopia	2015	Jul	0	1	0		Guinea Worm Wrap-Up #235	Guinea Worm Wrap-Up #238
Ethiopia	2015	Aug	1	5	0		Guinea Worm Wrap-Up #236	Guinea Worm Wrap-Up #238
Ethiopia	2015	Sep	0	3	0		Guinea Worm Wrap-Up #237	Guinea Worm Wrap-Up #238
Ethiopia	2015	Oct	1	2	0		Guinea Worm Wrap-Up #237	Guinea Worm Wrap-Up #238
Ethiopia	2015	Nov	0				Guinea Worm Wrap-Up #238	Guinea Worm Wrap-Up #238
Ethiopia	2015	Dec	0				Guinea Worm Wrap-Up #238	Guinea Worm Wrap-Up #238
Ethiopia	2016	Jan	0				Guinea Worm Wrap-Up #245	Guinea Worm Wrap-Up #252
Ethiopia	2016	Feb	0				Guinea Worm Wrap-Up #245	Guinea Worm Wrap-Up #252
Ethiopia	2016	Mar	0				Guinea Worm Wrap-Up #245	Guinea Worm Wrap-Up #252
Ethiopia	2016	Apr	0				Guinea Worm Wrap-Up #245	Guinea Worm Wrap-Up #252
Ethiopia	2016	May	1	2			Guinea Worm Wrap-Up #242	Guinea Worm Wrap-Up #252
Ethiopia	2016	Jun	1	1			Guinea Worm Wrap-Up #242	Guinea Worm Wrap-Up #252
Ethiopia	2016	Jul	0				Guinea Worm Wrap-Up #245	Guinea Worm Wrap-Up #252
Ethiopia	2016	Aug	0				Guinea Worm Wrap-Up #245	Guinea Worm Wrap-Up #252
Ethiopia	2016	Sep	1				Guinea Worm Wrap-Up #245	Guinea Worm Wrap-Up #252
Ethiopia	2016	Oct	0				Guinea Worm Wrap-Up #245	Guinea Worm Wrap-Up #252
Ethiopia	2016	Nov	0				Guinea Worm Wrap-Up #245	Guinea Worm Wrap-Up #252
Ethiopia	2016	Dec	0				Guinea Worm Wrap-Up #245	Guinea Worm Wrap-Up #252
Ethiopia	2017	Jan	0	0	1	Infection reported in baboon	Guinea Worm Wrap-Up #246	Guinea Worm Wrap-Up #252
Ethiopia	2017	Feb	0	0	0		Guinea Worm Wrap-Up #248	Guinea Worm Wrap-Up #252
Ethiopia	2017	Mar	0	0	0		Guinea Worm Wrap-Up #248	Guinea Worm Wrap-Up #252
Ethiopia	2017	Apr	0	0	1	Infection reported in baboon	Guinea Worm Wrap-Up #248	Guinea Worm Wrap-Up #252
Ethiopia	2017	May	0	1	0		Guinea Worm Wrap-Up #248	Guinea Worm Wrap-Up #252
Ethiopia	2017	Jun	0	1			Guinea Worm Wrap-Up #252	Guinea Worm Wrap-Up #254
Ethiopia	2017	Jul	0				Guinea Worm Wrap-Up #252
Ethiopia	2017	Aug	0				Guinea Worm Wrap-Up #252
Ethiopia	2017	Sep	8				Guinea Worm Wrap-Up #252
Ethiopia	2017	Oct	4				Guinea Worm Wrap-Up #252
Ethiopia	2017	Nov	2				Guinea Worm Wrap-Up #252
Ethiopia	2017	Dec	1				Guinea Worm Wrap-Up #252
Ethiopia	2018	Jan	0	0	0		Guinea Worm Wrap-Up #259	Guinea Worm Wrap-Up #260
Ethiopia	2018	Feb	0	0	0		Guinea Worm Wrap-Up #259	Guinea Worm Wrap-Up #260
Ethiopia	2018	Mar	0	0	0		Guinea Worm Wrap-Up #259	Guinea Worm Wrap-Up #260
Ethiopia	2018	Apr	0	1	0		Guinea Worm Wrap-Up #259	Guinea Worm Wrap-Up #260
Ethiopia	2018	May	0	7	0		Guinea Worm Wrap-Up #259	Guinea Worm Wrap-Up #260
Ethiopia	2018	Jun	0	0	2	Infections reported in cats	Guinea Worm Wrap-Up #259	Guinea Worm Wrap-Up #260
Ethiopia	2018	Jul	0	0	1	Infection reported in cat	Guinea Worm Wrap-Up #259	Guinea Worm Wrap-Up #260
Ethiopia	2018	Aug	0	2	3	Infections reported in 2 cats and 1 baboon	Guinea Worm Wrap-Up #259	Guinea Worm Wrap-Up #260
Ethiopia	2018	Sep	0	1	0		Guinea Worm Wrap-Up #259	Guinea Worm Wrap-Up #260
Ethiopia	2018	Oct	0	0	0		Guinea Worm Wrap-Up #259	Guinea Worm Wrap-Up #260
Ethiopia	2018	Nov	0	0	0		Guinea Worm Wrap-Up #259	Guinea Worm Wrap-Up #260
Ethiopia	2018	Dec	0	0	0		Guinea Worm Wrap-Up #259	Guinea Worm Wrap-Up #260
Ethiopia	2019	Jan	0	0	0		Guinea Worm Wrap-Up #264	Guinea Worm Wrap-Up #265
Ethiopia	2019	Feb	0	0	0		Guinea Worm Wrap-Up #264	Guinea Worm Wrap-Up #265
Ethiopia	2019	Mar	0	0	0		Guinea Worm Wrap-Up #264	Guinea Worm Wrap-Up #265
Ethiopia	2019	Apr	0	0	0		Guinea Worm Wrap-Up #264	Guinea Worm Wrap-Up #265
Ethiopia	2019	May	0	0	0		Guinea Worm Wrap-Up #264	Guinea Worm Wrap-Up #265
Ethiopia	2019	Jun	0	0	6	Infection reported in baboon	Guinea Worm Wrap-Up #264	Guinea Worm Wrap-Up #265
Ethiopia	2019	Jul	0	0	0		Guinea Worm Wrap-Up #264	Guinea Worm Wrap-Up #265
Ethiopia	2019	Aug	0	0	0	Infection reported in leopard; not counted toward final case counts	Guinea Worm Wrap-Up #264	Guinea Worm Wrap-Up #265
Ethiopia	2019	Sep	0	3	0		Guinea Worm Wrap-Up #264	Guinea Worm Wrap-Up #265
Ethiopia	2019	Oct	0	2	0		Guinea Worm Wrap-Up #264	Guinea Worm Wrap-Up #265
Ethiopia	2019	Nov	0	0	0		Guinea Worm Wrap-Up #264	Guinea Worm Wrap-Up #265
Ethiopia	2019	Dec	0	0	0		Guinea Worm Wrap-Up #264	Guinea Worm Wrap-Up #265
Mali	2010	Jan	0				Dracunculiasis Eradication Portal
Mali	2010	Feb	0				Dracunculiasis Eradication Portal
Mali	2010	Mar	0				Dracunculiasis Eradication Portal
Mali	2010	Apr	0				Dracunculiasis Eradication Portal
Mali	2010	May	0				Dracunculiasis Eradication Portal
Mali	2010	Jun	0				Dracunculiasis Eradication Portal
Mali	2010	Jul	0				Dracunculiasis Eradication Portal
Mali	2010	Aug	0				Dracunculiasis Eradication Portal
Mali	2010	Sep	0				Dracunculiasis Eradication Portal
Mali	2010	Oct	0				Dracunculiasis Eradication Portal
Mali	2010	Nov	0				Dracunculiasis Eradication Portal
Mali	2010	Dec	0				Dracunculiasis Eradication Portal
Mali	2011	Jan	0				Dracunculiasis Eradication Portal
Mali	2011	Feb	0				Dracunculiasis Eradication Portal
Mali	2011	Mar	0				Dracunculiasis Eradication Portal
Mali	2011	Apr	0				Dracunculiasis Eradication Portal
Mali	2011	May	0				Dracunculiasis Eradication Portal
Mali	2011	Jun	0				Dracunculiasis Eradication Portal
Mali	2011	Jul	0				Dracunculiasis Eradication Portal
Mali	2011	Aug	0				Dracunculiasis Eradication Portal
Mali	2011	Sep	0				Dracunculiasis Eradication Portal
Mali	2011	Oct	0				Dracunculiasis Eradication Portal
Mali	2011	Nov	0				Dracunculiasis Eradication Portal
Mali	2011	Dec	0				Dracunculiasis Eradication Portal
Mali	2012	Jan	0				Dracunculiasis Eradication Portal
Mali	2012	Feb	0				Dracunculiasis Eradication Portal
Mali	2012	Mar	0				Dracunculiasis Eradication Portal
Mali	2012	Apr	0				Dracunculiasis Eradication Portal
Mali	2012	May	0				Dracunculiasis Eradication Portal
Mali	2012	Jun	0				Dracunculiasis Eradication Portal
Mali	2012	Jul	0				Dracunculiasis Eradication Portal
Mali	2012	Aug	0				Dracunculiasis Eradication Portal
Mali	2012	Sep	0				Dracunculiasis Eradication Portal
Mali	2012	Oct	0				Dracunculiasis Eradication Portal
Mali	2012	Nov	0				Dracunculiasis Eradication Portal
Mali	2012	Dec	0				Dracunculiasis Eradication Portal
Mali	2013	Jan	0				Dracunculiasis Eradication Portal
Mali	2013	Feb	0				Dracunculiasis Eradication Portal
Mali	2013	Mar	0				Dracunculiasis Eradication Portal
Mali	2013	Apr	0				Dracunculiasis Eradication Portal
Mali	2013	May	0				Dracunculiasis Eradication Portal
Mali	2013	Jun	0				Dracunculiasis Eradication Portal
Mali	2013	Jul	0				Dracunculiasis Eradication Portal
Mali	2013	Aug	0				Dracunculiasis Eradication Portal
Mali	2013	Sep	0				Dracunculiasis Eradication Portal
Mali	2013	Oct	0				Dracunculiasis Eradication Portal
Mali	2013	Nov	0				Dracunculiasis Eradication Portal
Mali	2013	Dec	0				Dracunculiasis Eradication Portal
Mali	2014	Jan	0				Guinea Worm Wrap-Up #235	Guinea Worm Wrap-Up #237
Mali	2014	Feb	0				Guinea Worm Wrap-Up #235	Guinea Worm Wrap-Up #237
Mali	2014	Mar	0				Guinea Worm Wrap-Up #235	Guinea Worm Wrap-Up #237
Mali	2014	Apr	0				Guinea Worm Wrap-Up #235	Guinea Worm Wrap-Up #237
Mali	2014	May	0				Guinea Worm Wrap-Up #235	Guinea Worm Wrap-Up #237
Mali	2014	Jun	0				Guinea Worm Wrap-Up #235	Guinea Worm Wrap-Up #237
Mali	2014	Jul	0				Guinea Worm Wrap-Up #235	Guinea Worm Wrap-Up #237
Mali	2014	Aug	1				Guinea Worm Wrap-Up #235	Guinea Worm Wrap-Up #237
Mali	2014	Sep	18				Guinea Worm Wrap-Up #235	Guinea Worm Wrap-Up #237
Mali	2014	Oct	13				Guinea Worm Wrap-Up #235	Guinea Worm Wrap-Up #237
Mali	2014	Nov	8				Guinea Worm Wrap-Up #235	Guinea Worm Wrap-Up #237
Mali	2014	Dec	0				Guinea Worm Wrap-Up #235	Guinea Worm Wrap-Up #237
Mali	2015	Jan	0				Guinea Worm Wrap-Up #233	Guinea Worm Wrap-Up #237
Mali	2015	Feb	0				Guinea Worm Wrap-Up #233	Guinea Worm Wrap-Up #237
Mali	2015	Mar	0				Guinea Worm Wrap-Up #233	Guinea Worm Wrap-Up #237
Mali	2015	Apr	0				Guinea Worm Wrap-Up #233	Guinea Worm Wrap-Up #237
Mali	2015	May	0				Guinea Worm Wrap-Up #237	Guinea Worm Wrap-Up #238
Mali	2015	Jun	0				Guinea Worm Wrap-Up #237	Guinea Worm Wrap-Up #238
Mali	2015	Jul	0				Guinea Worm Wrap-Up #237	Guinea Worm Wrap-Up #238
Mali	2015	Aug	1				Guinea Worm Wrap-Up #237	Guinea Worm Wrap-Up #238
Mali	2015	Sep	0				Guinea Worm Wrap-Up #237	Guinea Worm Wrap-Up #238
Mali	2015	Oct	3				Guinea Worm Wrap-Up #237	Guinea Worm Wrap-Up #238
Mali	2015	Nov	1				Guinea Worm Wrap-Up #238
Mali	2015	Dec	0				Guinea Worm Wrap-Up #238	Guinea Worm Wrap-Up #263
Mali	2016	Jan	0				Guinea Worm Wrap-Up #245	Guinea Worm Wrap-Up #252
Mali	2016	Feb	0				Guinea Worm Wrap-Up #245	Guinea Worm Wrap-Up #252
Mali	2016	Mar	0				Guinea Worm Wrap-Up #245	Guinea Worm Wrap-Up #252
Mali	2016	Apr	0				Guinea Worm Wrap-Up #245	Guinea Worm Wrap-Up #252
Mali	2016	May	0				Guinea Worm Wrap-Up #245	Guinea Worm Wrap-Up #252
Mali	2016	Jun	0				Guinea Worm Wrap-Up #245	Guinea Worm Wrap-Up #252
Mali	2016	Jul	0				Guinea Worm Wrap-Up #245	Guinea Worm Wrap-Up #252
Mali	2016	Aug	0				Guinea Worm Wrap-Up #245	Guinea Worm Wrap-Up #252
Mali	2016	Sep	0				Guinea Worm Wrap-Up #245	Guinea Worm Wrap-Up #252
Mali	2016	Oct	0				Guinea Worm Wrap-Up #245	Guinea Worm Wrap-Up #252
Mali	2016	Nov	0				Guinea Worm Wrap-Up #245	Guinea Worm Wrap-Up #252
Mali	2016	Dec	0				Guinea Worm Wrap-Up #245	Guinea Worm Wrap-Up #252
Mali	2017	Jan	0	0			Guinea Worm Wrap-Up #248	Guinea Worm Wrap-Up #250
Mali	2017	Feb	0	0			Guinea Worm Wrap-Up #248	Guinea Worm Wrap-Up #250
Mali	2017	Mar	0	0			Guinea Worm Wrap-Up #248	Guinea Worm Wrap-Up #250
Mali	2017	Apr	0	0			Guinea Worm Wrap-Up #248	Guinea Worm Wrap-Up #250
Mali	2017	May	0	0			Guinea Worm Wrap-Up #248	Guinea Worm Wrap-Up #250
Mali	2017	Jun	0	2			Guinea Worm Wrap-Up #252	Guinea Worm Wrap-Up #250
Mali	2017	Jul	0	1			Guinea Worm Wrap-Up #252	Guinea Worm Wrap-Up #250
Mali	2017	Aug	0	4	1	Infection reported in cat	Guinea Worm Wrap-Up #250	Guinea Worm Wrap-Up #252
Mali	2017	Sep	0	1			Guinea Worm Wrap-Up #252	Guinea Worm Wrap-Up #263
Mali	2017	Oct	0				Guinea Worm Wrap-Up #252	Guinea Worm Wrap-Up #263
Mali	2017	Nov	0				Guinea Worm Wrap-Up #252	Guinea Worm Wrap-Up #263
Mali	2017	Dec	0				Guinea Worm Wrap-Up #252	Guinea Worm Wrap-Up #263
Mali	2018	Jan	0	0	0		Guinea Worm Wrap-Up #259	Guinea Worm Wrap-Up #263
Mali	2018	Feb	0	0	0		Guinea Worm Wrap-Up #259	Guinea Worm Wrap-Up #263
Mali	2018	Mar	0	0	0		Guinea Worm Wrap-Up #259	Guinea Worm Wrap-Up #263
Mali	2018	Apr	0	0	0		Guinea Worm Wrap-Up #259	Guinea Worm Wrap-Up #263
Mali	2018	May	0	1	0		Guinea Worm Wrap-Up #259	Guinea Worm Wrap-Up #263
Mali	2018	Jun	0	2	0		Guinea Worm Wrap-Up #259	Guinea Worm Wrap-Up #263
Mali	2018	Jul	0	3	2		Guinea Worm Wrap-Up #259	Guinea Worm Wrap-Up #263
Mali	2018	Aug	0	4	0		Guinea Worm Wrap-Up #259	Guinea Worm Wrap-Up #263
Mali	2018	Sep	0	3	0		Guinea Worm Wrap-Up #259	Guinea Worm Wrap-Up #263
Mali	2018	Oct	0	4	0		Guinea Worm Wrap-Up #259	Guinea Worm Wrap-Up #263
Mali	2018	Nov	0	1	0		Guinea Worm Wrap-Up #259	Guinea Worm Wrap-Up #263
Mali	2018	Dec	0	0	0		Guinea Worm Wrap-Up #259	Guinea Worm Wrap-Up #263
Mali	2019	Jan	0	0	0		Guinea Worm Wrap-Up #263	Guinea Worm Wrap-Up #265
Mali	2019	Feb	0	0	0		Guinea Worm Wrap-Up #263	Guinea Worm Wrap-Up #265
Mali	2019	Mar	0	0	0		Guinea Worm Wrap-Up #263	Guinea Worm Wrap-Up #265
Mali	2019	Apr	0	0	0		Guinea Worm Wrap-Up #263	Guinea Worm Wrap-Up #265
Mali	2019	May	0	1	0		Guinea Worm Wrap-Up #263	Guinea Worm Wrap-Up #265
Mali	2019	Jun	0	1	0		Guinea Worm Wrap-Up #263	Guinea Worm Wrap-Up #265
Mali	2019	Jul	0	1	0		Guinea Worm Wrap-Up #263	Guinea Worm Wrap-Up #265
Mali	2019	Aug	0	5	0		Guinea Worm Wrap-Up #263	Guinea Worm Wrap-Up #265
Mali	2019	Sep	0	0	1	Infection reported in cat	Guinea Worm Wrap-Up #263	Guinea Worm Wrap-Up #265
Mali	2019	Oct	0				Guinea Worm Wrap-Up #265
Mali	2019	Nov	0				Guinea Worm Wrap-Up #265
Mali	2019	Dec	0				Guinea Worm Wrap-Up #265
South Sudan	2010	Jan	0	0			Dracunculiasis Eradication Portal	Guinea Worm Wrap-Up #252
South Sudan	2010	Feb	0	0			Dracunculiasis Eradication Portal	Guinea Worm Wrap-Up #252
South Sudan	2010	Mar	0	0			Dracunculiasis Eradication Portal	Guinea Worm Wrap-Up #252
South Sudan	2010	Apr	0	0			Dracunculiasis Eradication Portal	Guinea Worm Wrap-Up #252
South Sudan	2010	May	0	0			Dracunculiasis Eradication Portal	Guinea Worm Wrap-Up #252
South Sudan	2010	Jun	0	0			Dracunculiasis Eradication Portal	Guinea Worm Wrap-Up #252
South Sudan	2010	Jul	0	0			Dracunculiasis Eradication Portal	Guinea Worm Wrap-Up #252
South Sudan	2010	Aug	0	0			Dracunculiasis Eradication Portal	Guinea Worm Wrap-Up #252
South Sudan	2010	Sep	0	0			Dracunculiasis Eradication Portal	Guinea Worm Wrap-Up #252
South Sudan	2010	Oct	0	0			Dracunculiasis Eradication Portal	Guinea Worm Wrap-Up #252
South Sudan	2010	Nov	0	0			Dracunculiasis Eradication Portal	Guinea Worm Wrap-Up #252
South Sudan	2010	Dec	0	0			Dracunculiasis Eradication Portal	Guinea Worm Wrap-Up #252
South Sudan	2011	Jan	6	0			Guinea Worm Wrap-Up #233	Guinea Worm Wrap-Up #252
South Sudan	2011	Feb	60	0			Guinea Worm Wrap-Up #233	Guinea Worm Wrap-Up #252
South Sudan	2011	Mar	137	0			Guinea Worm Wrap-Up #233	Guinea Worm Wrap-Up #252
South Sudan	2011	Apr	174	0			Guinea Worm Wrap-Up #233	Guinea Worm Wrap-Up #252
South Sudan	2011	May	244	0			Guinea Worm Wrap-Up #233	Guinea Worm Wrap-Up #252
South Sudan	2011	Jun	173	0			Guinea Worm Wrap-Up #233	Guinea Worm Wrap-Up #252
South Sudan	2011	Jul	102	0			Guinea Worm Wrap-Up #233	Guinea Worm Wrap-Up #252
South Sudan	2011	Aug	48	0			Guinea Worm Wrap-Up #233	Guinea Worm Wrap-Up #252
South Sudan	2011	Sep	36	0			Guinea Worm Wrap-Up #233	Guinea Worm Wrap-Up #252
South Sudan	2011	Oct	28	0			Guinea Worm Wrap-Up #233	Guinea Worm Wrap-Up #252
South Sudan	2011	Nov	19	0			Guinea Worm Wrap-Up #233	Guinea Worm Wrap-Up #252
South Sudan	2011	Dec	1	0			Guinea Worm Wrap-Up #233	Guinea Worm Wrap-Up #252
South Sudan	2012	Jan	2	0			Guinea Worm Wrap-Up #233	Guinea Worm Wrap-Up #252
South Sudan	2012	Feb	4	0			Guinea Worm Wrap-Up #233	Guinea Worm Wrap-Up #252
South Sudan	2012	Mar	55	0			Guinea Worm Wrap-Up #233	Guinea Worm Wrap-Up #252
South Sudan	2012	Apr	80	0			Guinea Worm Wrap-Up #233	Guinea Worm Wrap-Up #252
South Sudan	2012	May	125	0			Guinea Worm Wrap-Up #233	Guinea Worm Wrap-Up #252
South Sudan	2012	Jun	123	0			Guinea Worm Wrap-Up #233	Guinea Worm Wrap-Up #252
South Sudan	2012	Jul	69	0			Guinea Worm Wrap-Up #233	Guinea Worm Wrap-Up #252
South Sudan	2012	Aug	27	0			Guinea Worm Wrap-Up #233	Guinea Worm Wrap-Up #252
South Sudan	2012	Sep	17	0			Guinea Worm Wrap-Up #233	Guinea Worm Wrap-Up #252
South Sudan	2012	Oct	14	0			Guinea Worm Wrap-Up #233	Guinea Worm Wrap-Up #252
South Sudan	2012	Nov	4	0			Guinea Worm Wrap-Up #233	Guinea Worm Wrap-Up #252
South Sudan	2012	Dec	1	0			Guinea Worm Wrap-Up #233	Guinea Worm Wrap-Up #252
South Sudan	2013	Jan	0	0			Guinea Worm Wrap-Up #233	Guinea Worm Wrap-Up #252
South Sudan	2013	Feb	2	0			Guinea Worm Wrap-Up #233	Guinea Worm Wrap-Up #252
South Sudan	2013	Mar	4	0			Guinea Worm Wrap-Up #233	Guinea Worm Wrap-Up #252
South Sudan	2013	Apr	25	0			Guinea Worm Wrap-Up #233	Guinea Worm Wrap-Up #252
South Sudan	2013	May	24	0			Guinea Worm Wrap-Up #233	Guinea Worm Wrap-Up #252
South Sudan	2013	Jun	19	0			Guinea Worm Wrap-Up #233	Guinea Worm Wrap-Up #252
South Sudan	2013	Jul	14	0			Guinea Worm Wrap-Up #233	Guinea Worm Wrap-Up #252
South Sudan	2013	Aug	11	0			Guinea Worm Wrap-Up #233	Guinea Worm Wrap-Up #252
South Sudan	2013	Sep	11	0			Guinea Worm Wrap-Up #233	Guinea Worm Wrap-Up #252
South Sudan	2013	Oct	3	0			Guinea Worm Wrap-Up #233	Guinea Worm Wrap-Up #252
South Sudan	2013	Nov	0	0			Guinea Worm Wrap-Up #233	Guinea Worm Wrap-Up #252
South Sudan	2013	Dec	0	0			Guinea Worm Wrap-Up #233	Guinea Worm Wrap-Up #252
South Sudan	2014	Jan	0	0			Guinea Worm Wrap-Up #233	Guinea Worm Wrap-Up #252
South Sudan	2014	Feb	0	0			Guinea Worm Wrap-Up #233	Guinea Worm Wrap-Up #252
South Sudan	2014	Mar	3	0			Guinea Worm Wrap-Up #233	Guinea Worm Wrap-Up #252
South Sudan	2014	Apr	4	0			Guinea Worm Wrap-Up #233	Guinea Worm Wrap-Up #252
South Sudan	2014	May	4	0			Guinea Worm Wrap-Up #233	Guinea Worm Wrap-Up #252
South Sudan	2014	Jun	8	0			Guinea Worm Wrap-Up #233	Guinea Worm Wrap-Up #252
South Sudan	2014	Jul	22	0			Guinea Worm Wrap-Up #233	Guinea Worm Wrap-Up #252
South Sudan	2014	Aug	21	0			Guinea Worm Wrap-Up #233	Guinea Worm Wrap-Up #252
South Sudan	2014	Sep	5	0			Guinea Worm Wrap-Up #233	Guinea Worm Wrap-Up #252
South Sudan	2014	Oct	3	0			Guinea Worm Wrap-Up #233	Guinea Worm Wrap-Up #252
South Sudan	2014	Nov	0	0			Guinea Worm Wrap-Up #233	Guinea Worm Wrap-Up #252
South Sudan	2014	Dec	0	0			Guinea Worm Wrap-Up #233	Guinea Worm Wrap-Up #252
South Sudan	2015	Jan	0	0			Guinea Worm Wrap-Up #233	Guinea Worm Wrap-Up #252
South Sudan	2015	Feb	0	0			Guinea Worm Wrap-Up #233	Guinea Worm Wrap-Up #252
South Sudan	2015	Mar	0	0			Guinea Worm Wrap-Up #233	Guinea Worm Wrap-Up #252
South Sudan	2015	Apr	0	0			Guinea Worm Wrap-Up #236	Guinea Worm Wrap-Up #252
South Sudan	2015	May	0	0			Guinea Worm Wrap-Up #236	Guinea Worm Wrap-Up #252
South Sudan	2015	Jun	1	0			Guinea Worm Wrap-Up #236	Guinea Worm Wrap-Up #252
South Sudan	2015	Jul	2	0			Guinea Worm Wrap-Up #236	Guinea Worm Wrap-Up #252
South Sudan	2015	Aug	1	0			Guinea Worm Wrap-Up #236	Guinea Worm Wrap-Up #252
South Sudan	2015	Sep	0	1			Guinea Worm Wrap-Up #238	Guinea Worm Wrap-Up #252
South Sudan	2015	Oct	0	0			Guinea Worm Wrap-Up #238	Guinea Worm Wrap-Up #252
South Sudan	2015	Nov	1	0			Guinea Worm Wrap-Up #238	Guinea Worm Wrap-Up #252
South Sudan	2015	Dec	1	0			Guinea Worm Wrap-Up #238	Guinea Worm Wrap-Up #252
South Sudan	2016	Jan	0	0	0		Guinea Worm Wrap-Up #245	Guinea Worm Wrap-Up #253
South Sudan	2016	Feb	0	0	0		Guinea Worm Wrap-Up #245	Guinea Worm Wrap-Up #253
South Sudan	2016	Mar	0	0	0		Guinea Worm Wrap-Up #245	Guinea Worm Wrap-Up #253
South Sudan	2016	Apr	0	0	0		Guinea Worm Wrap-Up #245	Guinea Worm Wrap-Up #253
South Sudan	2016	May	0	0	0		Guinea Worm Wrap-Up #245	Guinea Worm Wrap-Up #253
South Sudan	2016	Jun	4	0	0		Guinea Worm Wrap-Up #245	Guinea Worm Wrap-Up #253
South Sudan	2016	Jul	0	0	0		Guinea Worm Wrap-Up #245	Guinea Worm Wrap-Up #253
South Sudan	2016	Aug	0	0	0		Guinea Worm Wrap-Up #245	Guinea Worm Wrap-Up #253
South Sudan	2016	Sep	1	0	0		Guinea Worm Wrap-Up #245	Guinea Worm Wrap-Up #253
South Sudan	2016	Oct	0	0	0		Guinea Worm Wrap-Up #245	Guinea Worm Wrap-Up #253
South Sudan	2016	Nov	1	0	0		Guinea Worm Wrap-Up #245	Guinea Worm Wrap-Up #253
South Sudan	2016	Dec	0	0	0		Guinea Worm Wrap-Up #245	Guinea Worm Wrap-Up #253
South Sudan	2017	Jan	0	0	0		Guinea Worm Wrap-Up #250	Guinea Worm Wrap-Up #253
South Sudan	2017	Feb	0	0	0		Guinea Worm Wrap-Up #250	Guinea Worm Wrap-Up #253
South Sudan	2017	Mar	0	0	0		Guinea Worm Wrap-Up #250	Guinea Worm Wrap-Up #253
South Sudan	2017	Apr	0	0	0		Guinea Worm Wrap-Up #250	Guinea Worm Wrap-Up #253
South Sudan	2017	May	0	0	0		Guinea Worm Wrap-Up #250	Guinea Worm Wrap-Up #253
South Sudan	2017	Jun	0	0	0		Guinea Worm Wrap-Up #250	Guinea Worm Wrap-Up #253
South Sudan	2017	Jul	0	0	0		Guinea Worm Wrap-Up #250	Guinea Worm Wrap-Up #253
South Sudan	2017	Aug	0	0	0		Guinea Worm Wrap-Up #250	Guinea Worm Wrap-Up #253
South Sudan	2017	Sep	0	0	0		Guinea Worm Wrap-Up #250	Guinea Worm Wrap-Up #253
South Sudan	2017	Oct	0	0	0		Guinea Worm Wrap-Up #250	Guinea Worm Wrap-Up #253
South Sudan	2017	Nov	0	0	0		Guinea Worm Wrap-Up #252	Guinea Worm Wrap-Up #253
South Sudan	2017	Dec	0	0	0		Guinea Worm Wrap-Up #252	Guinea Worm Wrap-Up #253
South Sudan	2018	Jan	0	0	0		Guinea Worm Wrap-Up #253	Guinea Worm Wrap-Up #259
South Sudan	2018	Feb	0	0	0		Guinea Worm Wrap-Up #253	Guinea Worm Wrap-Up #259
South Sudan	2018	Mar	0	0	0		Guinea Worm Wrap-Up #253	Guinea Worm Wrap-Up #259
South Sudan	2018	Apr	0				Guinea Worm Wrap-Up #259	Guinea Worm Wrap-Up #265
South Sudan	2018	May	2				Guinea Worm Wrap-Up #259	Guinea Worm Wrap-Up #265
South Sudan	2018	Jun	2				Guinea Worm Wrap-Up #259	Guinea Worm Wrap-Up #265
South Sudan	2018	Jul	3				Guinea Worm Wrap-Up #259	Guinea Worm Wrap-Up #265
South Sudan	2018	Aug	2				Guinea Worm Wrap-Up #259	Guinea Worm Wrap-Up #265
South Sudan	2018	Sep	1				Guinea Worm Wrap-Up #259	Guinea Worm Wrap-Up #265
South Sudan	2018	Oct	0				Guinea Worm Wrap-Up #259	Guinea Worm Wrap-Up #265
South Sudan	2018	Nov	0				Guinea Worm Wrap-Up #259	Guinea Worm Wrap-Up #265
South Sudan	2018	Dec	0				Guinea Worm Wrap-Up #259	Guinea Worm Wrap-Up #265
South Sudan	2019	Jan	0				Guinea Worm Wrap-Up #265
South Sudan	2019	Feb	0				Guinea Worm Wrap-Up #265
South Sudan	2019	Mar	0				Guinea Worm Wrap-Up #265
South Sudan	2019	Apr	0				Guinea Worm Wrap-Up #265
South Sudan	2019	May	0				Guinea Worm Wrap-Up #265
South Sudan	2019	Jun	0				Guinea Worm Wrap-Up #265
South Sudan	2019	Jul	1				Guinea Worm Wrap-Up #265
South Sudan	2019	Aug	1				Guinea Worm Wrap-Up #265
South Sudan	2019	Sep	2				Guinea Worm Wrap-Up #265
South Sudan	2019	Oct	0				Guinea Worm Wrap-Up #265
South Sudan	2019	Nov	0				Guinea Worm Wrap-Up #265
South Sudan	2019	Dec	0				Guinea Worm Wrap-Up #265
